# Supplementary material for: FluxPyt: a Python-based free and open-source software for 13C-metabolic flux analyses
Source: PeerJ. 2018 Apr 27;6:e4716. doi: 10.7717/peerj.4716 (PMC5933345; doi:10.7717/peerj.4716)
Supplement: Supplemental Information 1 [file peerj-06-4716-s001.zip]

Archive with 11 entries (11 files):
- C_glutamicum_model/corr_file.csv
- C_glutamicum_model/glut.csv
- C_glutamicum_model/glut.svg
- C_glutamicum_model/substrate_input.csv
- tca_model/corr_file.csv
- tca_model/substrate_input.csv
- tca_model/tca.csv
- tca_model/tca.svg
- fluxpyt_env.yml
- fluxpyt-0.1.4-py3-none-win_amd64.whl
- List_of_metabolites.xlsx
