# Supplementary material for: FluxPyt: a Python-based free and open-source software for 13C-metabolic flux analyses
Source: PeerJ. 2018 Apr 27;6:e4716. doi: 10.7717/peerj.4716 (PMC5933345; doi:10.7717/peerj.4716)
Supplement: Supplemental Information 1 [file peerj-06-4716-s001.zip › C_glutamicum_model/corr_file.csv]

ALAX:111	C8H26N1O2Si2	3	4
VALX:11111	C8H30N1O2Si2	3	6
THR:1111	C14H42N1O3Si3	3	5
ASPX:1111	C14H40N1O4Si3	3	5
GLUX:11111	C14H42N1O4Si3	3	6
SER:111	C14H40N1O3Si3	3	4
PHEX:111111111	C8H30N1O2Si2	3	10
GLY:11	C8H24N1O2Si2	2	3
TYRX:111111111	C14H44N1O3Si3	3	10
TREM:111111	C9H33O4Si3	3	7
ALA:011	C10H26ON1Si2	1	3
GLY:01	C9H24ONSi2	1	2
GLY:11	C10H24O2NSi2	1	3
VAL:01111	C12H30ONSi2	1	5
VAL:11111	C13H30O2N1Si2	1	6
LEU:011111	C13H32O1N1Si2	1	6
ILE:011111	C11H26N1Si1	1	6
ILE:011111	C13H32O1N1Si2	1	6
SER:011	C14H34N1O1Si2	1	3
SER:011	C16H40O2N1Si3	1	3
SER:111	C17H40O3N1Si3	1	4
THR:0111	C17H42O2N1Si3	1	4
THR:1111	C18H42O3N1Si3	1	5
MET:01111	C10H24N1Si1S1	1	5
MET:01111	C12H30N1O1Si2S1	1	5
MET:11111	C13H30N1O2Si2S1	1	6
PHE:011111111	C14H24N1Si1	1	9
PHE:11	C14H32O2N1Si2	1	3
PHE:011111111	C16H30O1N1Si2	1	9
PHE:111111111	C17H30O2N1Si2	1	10
ASP:1100	C14H32O2N1Si2	1	3
ASP:1100	C16H38O3N1Si3	1	3
ASP:0111	C17H40O3N1Si3	1	4
ASP:1111	C18H40O4N1Si3	1	5
GLU:01111	C16H36O2N1Si2	1	5
GLU:01111	C18H42O3N1Si3	1	5
GLU:11111	C19H42O4N1Si3	1	6
TYR:110000000	C14H32O2N1Si2	1	3
