# Supplementary material for: FluxPyt: a Python-based free and open-source software for 13C-metabolic flux analyses
Source: PeerJ. 2018 Apr 27;6:e4716. doi: 10.7717/peerj.4716 (PMC5933345; doi:10.7717/peerj.4716)
Supplement: Supplemental Information 1 [file peerj-06-4716-s001.zip › C_glutamicum_model/glut.csv]

RxnID	rxnEq	rxnCTrans	rates	rxnType	basis	deviation
R01	GLC_EX -> GLC6P	abcdef -> abcdef		F	100		*
R02	GLC6P -> TREM	abcdef -> abcdef		F
R03	GLC6P -> F6P	abcdef -> abcdef		FR
R04	F6P -> GLC6P	abcdef -> abcdef		R	X
R05	F6P -> F16BP	abcdef -> abcdef		F
R06	F16BP -> DHAP + G3P	abcdef -> abc + def		F
R07	DHAP -> G3P	abc -> cba		F
R08	GLC6P -> P5P + CO2	abcdef -> bcdef + a		F
R09	P5P + P5P -> S7P + G3P	abcde + fghij -> fgabcde + hij		FR
R10	S7P + G3P -> P5P + P5P	fgabcde + hij -> abcde + fghij		R
R11	S7P + G3P -> E4P + F6P	abcdefg + hij -> defg + abchij		FR
R12	E4P + F6P -> S7P + G3P	defg + abchij -> abcdefg + hij		R
R13	E4P + P5P -> F6P + G3P	abcd + efghi -> efabcd + ghi		FR
R14	F6P + G3P -> E4P + P5P	efabcd + ghi -> abcd + efghi		R
R15	G3P -> 3PG	abc -> abc		F
R16	3PG -> PYR	abc -> abc		F
R17	PYR -> ACCOA + CO2	abc -> bc + a		F
R18	ACCOA + OAA -> CIT	ab + cdef -> fedbac		F
R19	CIT -> AKG + CO2	abcdef -> abcde + f		F
R20	AKG -> 0.5 SUC + 0.5 SUC + CO2	abcde -> 0.5 bcde + 0.5 edcb + a		F
R21	SUC -> OAA	abcd -> abcd		F
R22	PYR + CO2 -> OAA	abc + d -> abcd		FR
R23	OAA -> PYR + CO2	abcd -> abc + d		R
R24	OAA + PYR -> LYS + CO2	abcd + efg -> abcdgf + e		F
R25	3PG -> SER	abc -> abc		F
R26	SER -> GLY + MTHF	abc -> ab + c		F
R27	PYR -> LAC	abc -> abc		F
R28	OAA -> THR	abcd -> abcd		F
R29	THR -> GLY + ACETAL	abcd -> ab + cd		F
R30	CO2 -> CO2_EX	a -> a		FR
R31	CO2_EX -> CO2	a -> a		R
R32	LYS -> LYS_EX			B	8.47	0.29
R33	LYS -> LYSDAP_B			B	2.739	0.05
R34	GLY -> GLY_EX			B	0.179	0.01
R35	TREM + TREM -> TRE_EX			B	0.884	0.04
R36	AKG -> AKG_EX			B	1.74	0.02
R37	AKG -> AKG_B			B	9.634	0.18
R38	ACETAL -> ACETAL_EX			B
R39	LAC -> LAC_EX			B	0.084	0.004
R40	GLC6P -> GLC6P_B			B	1.614	0.03
R41	F6P -> F6P_B			B	2.424	0.05
R42	P5P -> P5P_B	abcde -> abcde		F	6.918	0.13
R43	E4P -> E4P_B	abcd -> abcd		F	2.109	0.04
R44	G3P -> G3P_B			B	1.015	0.02
R45	3PG -> 3PG_B	abc -> abc		F	10.193	0.19
R46	PYR -> PYR_B	abc -> abc		F	25.628	0.46
R47	OAA -> OAA_B	abcd -> abcd		F	13.223	0.22
R48	ACCOA -> ACCOA_B	ab -> ab		F	25.006	0.48
R49	PYR_B + PYR_B -> VALX + CO2	abc + def -> abefc + d		F
R50	E4P_B + PYR_B -> SHKM	abcd + efg -> efgabcd		F
R51	SHKM + PYR_B -> CHRM	abcdefg + hij -> abcdefghij		F
R52	CHRM -> PHEX + CO2	abcdefghij -> hijbcdefg + a		F
R53	CHRM -> TYRX + CO2	abcdefghij -> hijbcdefg + a		F
R54	CHRM -> ANTHR + PYR	abcdefghij -> abcdefg + hij		F
R55	ANTHR + P5P_B -> CPADR5P	abcdefg + hijkl -> abcdefghijkl		F
R56	CPADR5P -> INDG + CO2	abcdefghijkl -> abcdfghijkl + e		F
R57	INDG -> IND + G3P	abcdefghijk -> abcdefgh + ijk		F
R58	IND + 3PG_B -> TRPX	abcdefgh + ijk -> abcdefghkji		F
R59	PYR_B + OAA_B -> ILEX + CO2	abc + defg -> debfgc + a		F
R60	PYR_B + PYR_B -> ISV + CO2	abc + def -> abefc + d		F
R61	ISV + ACCOA_B -> LEUX + CO2	abcde + fg -> fgbcde + a		F
R62	P5P_B -> P5P_BT			B
R64	PYR_B -> PYR_BT			B
R65	OAA_B -> OAA_BT			B
R66	ACCOA_B -> ACCOA_BT			B
R67	3PG_B -> 3PG_BT			B
R68	0.202 ILEX + 0.44 LEUX + 0.13 PHEX + 0.054 TRPX + 0.081 TYRX + 0.284 VALX -> BIOMASS			B	7.871	0.15
R69	PYR = ALAX	abc = abc	1	S
R70	OAA = ASPX	abcd = abcd	1	S
R71	AKG = GLUX	abcde = abcde	1	S
##	excludedMetabolites
#	MTHF
#	GLC_EX
#	LYS_EX
#	LYSDAP_B
#	GLY_EX
#	TRE_EX
#	AKG_EX
#	AKG_B
#	ACETAL_EX
#	LAC_EX
#	GLC6P_B
#	F6P_B
#	P5P_BT
#	G3P_B
#	3PG_BT
#	PYR_BT
#	OAA_BT
#	ACCOA_BT
#	CO2_EX
#	BIOMASS
##	inputSubstrates
#	GLC_EX
#	CO2_EX
	measuredIsotopes
#	ALAX:111
#	VALX:11111
#	THR:1111
#	ASPX:1111
#	GLUX:11111
#	SER:111
#	PHEX:111111111
#	GLY:11
#	TYRX:111111111
#	TREM:111111
simulatedMDVs	measurements	errors
#	0.5085	1.27E-04		Ala 260	m
#	0.3529	6.69E-05			m+1
#	0.1058	5.82E-05			m+2
#	0.3455	2.23E-04		Val 288	m
#	0.3983	1.78E-04			m+1
#	0.1845	1.09E-04			m+2
#	0.333	3.14E-04		Thr 404	m
#	0.3764	2.18E-04			m+1
#	0.1957	1.69E-04			m+2
#	0.3343	2.94E-04		Asp 418	m
#	0.3732	3.46E-04			m+1
#	0.1955	1.24E-04			m+2
#	0.2469	4.13E-04		Glu 432	m
#	0.3648	3.14E-04			m+1
#	0.2412	3.14E-04			m+2
#	0.4497	3.31E-04		Ser 390	m
#	0.3576	2.09E-04			m+1
#	0.1428	1.77E-04			m+2
#	0.2712	5.14E-04		Phe 336	m
#	0.3816	5.45E-04			m+1
#	0.2282	3.90E-04			m+2
#	0.7407	3.74E-04		Gly 246	m
#	0.1845	2.99E-04			m+1
#	0.2344	7.05E-04		Tyr 466	m
#	0.353	1.29E-03			m+1
#	0.2423	8.04E-04			m+2
#	0.0613	2.34E-04		Tre 361	m
#	0.604	5.24E-04			m+1
#	0.207	1.43E-04			m+2
