# Supplementary material for: FluxPyt: a Python-based free and open-source software for 13C-metabolic flux analyses
Source: PeerJ. 2018 Apr 27;6:e4716. doi: 10.7717/peerj.4716 (PMC5933345; doi:10.7717/peerj.4716)
Supplement: Supplemental Information 1 [file peerj-06-4716-s001.zip › tca_model/corr_file.csv]

VALX:11111	C8H30N1O2Si2	6	6
LYSX:111111	C14H47N2O2Si3	7	7
ASPX:1111	C14H40N1O4Si3	5	5
