# Supplementary material for: FluxPyt: a Python-based free and open-source software for 13C-metabolic flux analyses
Source: PeerJ. 2018 Apr 27;6:e4716. doi: 10.7717/peerj.4716 (PMC5933345; doi:10.7717/peerj.4716)
Supplement: Supplemental Information 1 [file peerj-06-4716-s001.zip › tca_model/substrate_input.csv]

Substrate	labeling pattern	ratio
PYR_EX	0.99 0.0107 0.0107	0.5
PYR_EX	0.99 0.99 0.99	0.5
GLU_EX	0.99 0.0107 0.0107 0.0107 0.0107	1
