# Supplementary material for: FluxPyt: a Python-based free and open-source software for 13C-metabolic flux analyses
Source: PeerJ. 2018 Apr 27;6:e4716. doi: 10.7717/peerj.4716 (PMC5933345; doi:10.7717/peerj.4716)
Supplement: Supplemental Information 1 [file peerj-06-4716-s001.zip › tca_model/tca.csv]

RxnID	rxnEq	rxnCTrans	rates	rxnType	basis	deviation
V01	PYR_EX -> PYR	abc -> abc		F	1		*
V02	GLU_EX -> AKG	abcde -> abcde		F	X
V03	PYR -> ACCOA + CO2 + NADH	abc -> bc + a + X		F
V04	ACCOA + OAA -> ICI	ab + cdef -> fedbac		F
V05	ICI -> AKG + CO2 + NADH	abcdef -> abcde + f + X		F
V06	AKG -> 0.5 SUC + 0.5 SUC + CO2 + NADH + ATP	abcde -> 0.5 abcd + 0.5 dcba + e + X + X		F
V07	SUC -> OAA + FADH2 + NADH	abcd -> abcd + X + X		FR
V08	OAA + FADH2 + NADH -> 0.5 SUC + 0.5 SUC	abcd + X + X -> 0.5 abcd + 0.5 dcba		R
V09	OAA -> PYR + CO2	abcd -> abc + d		F	X
V10	PYR + CO2 + ATP -> OAA	abc + d + X -> abcd		F
V11	2 NADH + O2 -> 4 ATP			B
V12	2 FADH2 + O2 -> 2 ATP			B
V13	O2_EX -> O2			B
V14	CO2 -> CO2_EX	a -> a		F
V15	ATP -> ATPM			B
V16	PYR -> PYR_B			B	0.2	0.01
V17	AKG -> AKG_B			B	0.23	0.01
V18	OAA -> OAA_B			B	0.15	0.01
V19	PYR + PYR -> VALX + CO2X	abc + def -> abefc + d	1	S
V20	OAA -> ASPX	abcd -> abcd	1	S
V21	OAA + PYR -> LYSX + CO2X	abcd + efg -> abcdgf + e	1	S
##	excludedMetabolites
#	PYR_EX
#	GLU_EX
#	CO2_EX
#	O2_EX
#	PYR_B
#	AKG_B
#	OAA_B
#	ATPM
##	inputSubstrates
#	PYR_EX
#	GLU_EX
##	measuredIsotopes
#	VALX:11111
#	LYSX:111111
#	ASPX:1111
##	measurements	errors
#	0.02983	0.0003
#	0.24378	0.00244
#	0.05892	0.00059
#	0.43985	0.0044
#	0.02923	0.00029
#	0.19839	0.00198
#	0.03443	0.00034
#	0.18539	0.00185
#	0.16768	0.00168
#	0.24989	0.0025
#	0.20736	0.00207
#	0.07642	0.00076
#	0.07883	0.00079
#	0.06608	0.00066
#	0.35319	0.00353
#	0.24974	0.0025
#	0.15901	0.00159
#	0.17197	0.00172
