# Supplementary material for: FluxPyt: a Python-based free and open-source software for 13C-metabolic flux analyses
Source: PeerJ. 2018 Apr 27;6:e4716. doi: 10.7717/peerj.4716 (PMC5933345; doi:10.7717/peerj.4716)
Supplement: Supplemental Information 1 [file peerj-06-4716-s001.zip › fluxpyt_env.yml]

name: fluxpyt_env
channels:
- sjpfenninger
- conda-forge
- defaults
dependencies:
- lmfit=0.9.7=py36_0
- alabaster=0.7.10=py36hcd07829_0
- asn1crypto=0.22.0=py36h8e79faa_1
- astroid=1.5.3=py36h9d85297_0
- babel=2.5.0=py36h35444c1_0
- bleach=2.0.0=py36h0a7e3d6_0
- ca-certificates=2017.08.26=h94faf87_0
- cachecontrol=0.12.3=py36hfe50d7b_0
- certifi=2017.7.27.1=py36h043bc9e_0
- cffi=1.10.0=py36hae3d1b5_1
- chardet=3.0.4=py36h420ce6e_1
- colorama=0.3.9=py36h029ae33_0
- cryptography=2.0.3=py36h123decb_1
- csvkit=0.9.1=py36_1
- cycler=0.10.0=py36h009560c_0
- decorator=4.1.2=py36he63a57b_0
- distlib=0.2.5=py36h51371be_0
- docutils=0.14=py36h6012d8f_0
- entrypoints=0.2.3=py36hfd66bb0_2
- et_xmlfile=1.0.1=py36h3d2d736_0
- freetype=2.8=vc14h17c9bdf_0
- html5lib=0.999999999=py36ha09b1f3_0
- icu=58.2=vc14hc45fdbb_0
- idna=2.6=py36h148d497_1
- imagesize=0.7.1=py36he29f638_0
- ipykernel=4.6.1=py36hbb77b34_0
- ipython=6.1.0=py36h236ecc8_1
- ipython_genutils=0.2.0=py36h3c5d0ee_0
- isort=4.2.15=py36h6198cc5_0
- jdcal=1.3=py36h64a5255_0
- jedi=0.10.2=py36hed927a0_0
- jinja2=2.9.6=py36h10aa3a0_1
- jpeg=9b=vc14h4d7706e_1
- jsonschema=2.6.0=py36h7636477_0
- jupyter_client=5.1.0=py36h9902a9a_0
- jupyter_core=4.3.0=py36h511e818_0
- lazy-object-proxy=1.3.1=py36hd1c21d2_0
- libpng=1.6.32=vc14h5163883_3
- lockfile=0.12.2=py36h0468280_0
- markupsafe=1.0=py36h0e26971_1
- matplotlib=2.0.2=py36h58ba717_1
- mccabe=0.6.1=py36hb41005a_1
- mistune=0.7.4=py36h4874169_0
- mkl=2017.0.3=0
- mpmath=0.19=py36he326802_2
- msgpack-python=0.4.8=py36h58b1e9d_0
- nbconvert=5.3.1=py36h8dc0fde_0
- nbformat=4.4.0=py36h3a5bc1b_0
- numpy=1.12.1=py36_0
- numpydoc=0.7.0=py36ha25429e_0
- openpyxl=2.4.8=py36hf3b77f6_1
- openssl=1.0.2l=vc14hcac20b0_2
- packaging=16.8=py36ha0986f6_1
- pandas=0.20.1=np112py36_0
- pandoc=1.19.2.1=hb2460c7_1
- pandocfilters=1.4.2=py36h3ef6317_1
- pickleshare=0.7.4=py36h9de030f_0
- pip=9.0.1=py36hadba87b_3
- progress=1.3=py36hbeca8d3_0
- prompt_toolkit=1.0.15=py36h60b8f86_0
- psutil=5.3.1=py36h8502a95_0
- pycodestyle=2.3.1=py36h7cc55cd_0
- pycparser=2.18=py36hd053e01_1
- pyflakes=1.6.0=py36h0b975d6_0
- pygments=2.2.0=py36hb010967_0
- pylint=1.7.4=py36ha4e6ded_0
- pyopenssl=17.2.0=py36h15ca2fc_0
- pyparsing=2.2.0=py36h785a196_1
- pyqt=5.6.0=py36hb5ed885_5
- pysocks=1.6.7=py36h698d350_1
- python=3.6.1=2
- python-dateutil=2.6.1=py36h509ddcb_1
- pytz=2017.2=py36h05d413f_1
- pyzmq=16.0.2=py36h38c27d9_2
- qt=5.6.2=vc14h6f8c307_12
- qtawesome=0.4.4=py36h5aa48f6_0
- qtconsole=4.3.1=py36h99a29a9_0
- qtpy=1.3.1=py36hb8717c5_0
- requests=2.18.4=py36h4371aae_1
- rope=0.10.5=py36hcaf5641_0
- scipy=0.19.0=np112py36_0
- setuptools=36.5.0=py36h65f9e6e_0
- simplegeneric=0.8.1=py36heab741f_0
- sip=4.18.1=py36h9c25514_2
- six=1.10.0=py36h2c0fdd8_1
- snowballstemmer=1.2.1=py36h763602f_0
- sphinx=1.6.3=py36h9bb690b_0
- sphinxcontrib=1.0=py36hbbac3d2_1
- sphinxcontrib-websupport=1.0.1=py36hb5e5916_1
- spyder=3.2.3=py36h132a2c8_0
- sqlalchemy=1.1.13=py36h5948d12_0
- sqlite=3.20.1=vc14h7ce8c62_1
- sympy=1.0=py36_0
- testpath=0.3.1=py36h2698cfe_0
- tornado=4.5.2=py36h57f6048_0
- traitlets=4.3.2=py36h096827d_0
- typing=3.6.2=py36hb035bda_0
- urllib3=1.22=py36h276f60a_0
- vc=14=h2379b0c_1
- vs2015_runtime=14.0.25123=hd4c4e62_1
- wcwidth=0.1.7=py36h3d5aa90_0
- webencodings=0.5.1=py36h67c50ae_1
- wheel=0.29.0=py36h6ce6cde_1
- win_inet_pton=1.0.1=py36he67d7fd_1
- wincertstore=0.2=py36h7fe50ca_0
- wrapt=1.10.11=py36he5f5981_0
- xlrd=1.1.0=py36h1cb58dc_1
- zlib=1.2.11=vc14h1cdd9ab_1
- glpk=4.57=1
- pip:
  - et-xmlfile==1.0.1
  - fluxpyt==0.1.1
  - ipython-genutils==0.2.0
  - jupyter-client==5.1.0
  - jupyter-core==4.3.0
  - prompt-toolkit==1.0.15
  - win-inet-pton==1.0.1
prefix: C:\Users\Trunil\conda\envs\fluxpyt_env
