# Supplementary material for: FluxPyt: a Python-based free and open-source software for 13C-metabolic flux analyses
Source: PeerJ. 2018 Apr 27;6:e4716. doi: 10.7717/peerj.4716 (PMC5933345; doi:10.7717/peerj.4716)
Supplement: Supplemental Information 1 [file peerj-06-4716-s001.zip › List_of_metabolites.xlsx]

## Sheet: C. glutamicum
Metabolite ID	Metabolite name
3PG	3-phosphoglycerate
ACCOA	Acetyl CoA
ACETAL	Acetaldehyde
AKG	Alpha-ketoglutarate
ANTHR	Anthranilate
BIOMASS	Biomass
CHRM	Chorismate
CIT	Citrate
CO2	Carbon dioxide
CPADR5P	Carboxyphenylamino deoxyribulose 5-phosphate
DHAP	dihydroxyacetone phosphate
E4P	Erythrose 4-phosphate
F16BP	Fructose 1,6-bisphosphate
F6P	Fructose 6-phosphate
G3P	Glyceraldehyde 3-phosphate
GLC_EX	Extracellular glucose
GLC6P	Glucose 6-phosphate
GLY	Glycine
ILEX	Isoleucine
IND	Indole
INDG	Indole-3-glycerol phosphate
ISV	2-ketoisovalerate
LAC	Lactate
LEUX	Luecine
LYS	Lysine
LYSDAP_B	Lycine diaminopimelic acid
MTHF	Methyl tetrahydrofolate
OAA	Oxaloacetic acid
P5P	Pentose 5-phosphate
PHEX	Phenylalanine
PYR	Pyruvate
S7P	Sedoheptulose 7-phosphate
SER	Serine
SHKM	Shikimic acid
SUC	Succinate
THR	Threonine
TRE_EX	Extracellular trehalose
TREM	Trehalose
TRPX	Tryptophan
TYRX	Tyrosine
VALX	Valine
Suffix _B	represent biomass drain
Suffix _BT	sink for biomass (_B) metabolites
Suffix _EX	Extracellular

## Sheet: TCA
Metabolite ID	Metabolite name
SUC	Succinate
OAA	Oxaloacetic acid
FADH2	Flavin adenine dinucleotide (reduced)
NADH	Nicotinamide adenine dinucleotide (reduced)
PYR	Pyruvate
ACCOA	Acetyl CoA
CO2	Carbon dioxide
ICI	Isocitrate
AKG	Alpha-ketoglutarate
ATP	Adenosine triphosphate
O2	Oxygen
ATPM	ATP maintenance drain
Suffix _B	represent biomass drain
Suffix _EX	Extracellular
